# Supplementary material for: Rotavirus alphagastroenteritidis: Circulating Strains After the Introduction of the Rotavirus Vaccine (Rotarix®) in Luanda Province of Angola
Source: Viruses. 2025 Jun 17;17(6):858. doi: 10.3390/v17060858 (PMC12197630; doi:10.3390/v17060858)
Supplement: Supplementary file 1 [file viruses-17-00858-s001.zip]

Archive with 1 entries (1 files):
- viruses-3645073-supplementary.pdf
